# Supplementary material for: Dynamical changes of land use/land cover and their impacts on ecological quality during China’s reform periods: A case study of Quanzhou city, China
Source: PLoS One. 2022 Dec 13;17(12):e0278667. doi: 10.1371/journal.pone.0278667 (PMC9746988; doi:10.1371/journal.pone.0278667)
Supplement: S1 File — (ZIP) [file pone.0278667.s001.zip]

Archive with 7 entries (7 files):
- S1 data. Area of land use type and Net Changes in LULC types of Quanzhou during 1989-2018.xlsx
- S2 data. Built-up land expansion intensity and annual built-up land expansion rate showed by each County during 1989-2018.xlsx
- S3 data. Change areas of each RSEI level from 1989 to 2018.xlsx
- S4 data. Ecological quality change in each county of Quanzhou during 1989-2018.xlsx
- S5 data. Contribution rate of various land use types to ecological quality in Quanzhou.xlsx
- S6 data. Relationship between RSEI and NDVI.xlsx
- S7 data. Relationship between built-up land expansion intensity and ecological quality change.xlsx
