# Supplementary material for: Dynamical changes of land use/land cover and their impacts on ecological quality during China’s reform periods: A case study of Quanzhou city, China
Source: PLoS One. 2022 Dec 13;17(12):e0278667. doi: 10.1371/journal.pone.0278667 (PMC9746988; doi:10.1371/journal.pone.0278667)
Supplement: S1 File — (ZIP) [file pone.0278667.s001.zip › S1 data. Area of land use type and Net Changes in LULC types of Quanzhou during 1989-2018.xlsx]

## Sheet: Sheet1
Land type	Area(1989s)	Area(1999s)	Area(2007s)	Area(2018s)	Net change(1989-1999)	Net change(1999-2007)	Net change(2007-2018)	Net change(1989-2018)
urban	52.83	115.97	172.12	245.82	119.515	48.4177	42.819	365.304
dry land	63.49	14.52	14.32	15.41	-77.1303	-1.37741	7.61173	-75.7285
water	79.92	83.92	98.15	19.83	5.00501	16.9566	-79.7962	-75.1877
beach	15.03	13.51	0.29	32.86	-10.1131	-97.8534	450	118.629
orchard	16.75	6.58	6.21	4.82	-60.7164	-5.6231	-22.3833	-71.2239
forest	195.62	169.54	143.33	124.21	-13.332	-15.4595	-13.3398	-36.5044
unused land	7.95	10.02	10.58	15.41	26.0377	5.58882	45.6522	93.8365
paddy	55	53.71	19.14	3.79	-2.34545	-64.3642	-80.1985	-93.1091
grass	24.29	43.11	46.74	48.73	77.4804	8.42032	4.2576	100.618
