# Supplementary material for: Dynamical changes of land use/land cover and their impacts on ecological quality during China’s reform periods: A case study of Quanzhou city, China
Source: PLoS One. 2022 Dec 13;17(12):e0278667. doi: 10.1371/journal.pone.0278667 (PMC9746988; doi:10.1371/journal.pone.0278667)
Supplement: S1 File — (ZIP) [file pone.0278667.s001.zip › S2 data. Built-up land expansion intensity and annual built-up land expansion rate showed by each County during 1989-2018.xlsx]

## Sheet: Sheet1
Period	County	Licheng	Fengze	Luojiang	Hui'an	Jinjiang	Shishi	Nan'an
1989-2018	Built-up land expansion intensity	1.58751	1.43066	2.18938	1.13815	1.04015	2.09483	0.860277
1989-1999		0.958491	1.99846	2.05357	0.34493	1.08934	0.805	0.44352
1999-2007		1.04953	0.909529	1.46329	1.70235	1.29486	3.23438	1.14345
2007-2018		2.5506	1.29349	2.84091	1.44892	0.810179	2.43864	1.0332
1989-2018	Annual built-up land expansion rate	2.18447	12.1325	65	8.4	4.25915	7.75	5
1989-1999		1.2466	6.36232	21.7	1.77333	2.177	1.89444	1.71111
1999-2007		1.17329	1.30687	1.54378	2.7218	1.51413	2.5176	1.85714
2007-2018		1.49353	1.45916	1.9403	1.74033	1.29212	1.62493	1.57343
1989-2018	change rate	0.0273101	0.0898773	0.15482	0.0761472	0.0512374	0.0731627	0.0570668
1989-1999		0.0222869	0.203266	0.360335	0.0589587	0.0809006	0.0659779	0.0551831
1999-2007		0.020177	0.0340199	0.0557793	0.133332	0.0532228	0.122337	0.0804525
2007-2018		0.0371405	0.034948	0.0621109	0.0516607	0.0235724	0.0451213	0.0420658
