# Supplementary material for: Dynamical changes of land use/land cover and their impacts on ecological quality during China’s reform periods: A case study of Quanzhou city, China
Source: PLoS One. 2022 Dec 13;17(12):e0278667. doi: 10.1371/journal.pone.0278667 (PMC9746988; doi:10.1371/journal.pone.0278667)
Supplement: S1 File — (ZIP) [file pone.0278667.s001.zip › S3 data. Change areas of each RSEI level from 1989 to 2018.xlsx]

## Sheet: Sheet1
Year	Level 1	Level 2	Level 3	Level 4	Level 5
1989	24.63	41.25	115.63	136.52	121.36
1999	32.78	88.56	82.18	123.51	112.36
2007	41.72	150.481	64.97	85.239	96.98
2018	59.43	175.86	39.91	68.92	95.27
