# Supplementary material for: Dynamical changes of land use/land cover and their impacts on ecological quality during China’s reform periods: A case study of Quanzhou city, China
Source: PLoS One. 2022 Dec 13;17(12):e0278667. doi: 10.1371/journal.pone.0278667 (PMC9746988; doi:10.1371/journal.pone.0278667)
Supplement: S1 File — (ZIP) [file pone.0278667.s001.zip › S4 data. Ecological quality change in each county of Quanzhou during 1989-2018.xlsx]

## Sheet: Sheet1
Change\County	Licheng	Fengze	Luojiang	Hui'an	Jinjiang	Shishi	Nan'an
Good	0.14	0.12	0.0909091	0.14	0.09	0.02	0.11
No change	0.23	0.192308	0.1	0.3	0.189	0.0666667	0.42
Bad	0.63	0.687692	0.809091	0.56	0.721	0.913333	0.47
