# Supplementary material for: Dynamical changes of land use/land cover and their impacts on ecological quality during China’s reform periods: A case study of Quanzhou city, China
Source: PLoS One. 2022 Dec 13;17(12):e0278667. doi: 10.1371/journal.pone.0278667 (PMC9746988; doi:10.1371/journal.pone.0278667)
Supplement: S1 File — (ZIP) [file pone.0278667.s001.zip › S5 data. Contribution rate of various land use types to ecological quality in Quanzhou.xlsx]

## Sheet: Sheet1
1989s	Level 1	Level 2	Level 3	Level 4	Level 5	1999s	Level 1	Level 2	Level 3	Level 4	Level 5	2007s	Level 1	Level 2	Level 3	Level 4	Level 5	2018s	Level 1	Level 2	Level 3	Level 4	Level 5
Urban	0.968331	0.668848	0.0120211	0	0	Urban	0.971629	0.876129	0.0794597	0	0	Urban	0.958293	0.865558	0.0290903	0	0	Urban	0.985024	0.946321	0.40867	0	0
Dry land	0.0105562	0.166788	0.479893	0.00476121	0.00173039	Dry land	0.00793167	0.0438121	0.112071	0.00761072	0.00204699	Dry land	0.00623202	0.0554223	0.0700323	0.0110278	0.00237162	Dry land	0	0.0040373	0.00526184	0.0134939	0
Water	0	0	0.0923636	0.00651919	0.00708635	Water	0	0.0112918	0.0649793	0.071978	0.00907796	Water	0	0.0208066	0.254425	0.00714462	0.0169107	Water	0	0	0.00851917	0.00507835	0.00115461
Beach	0	0	0.0921041	0.00278347	0	Beach	0	0	0.095157	0.00421019	0.012015	Beach	0	0	0.0044636	0	0	Beach	0	0	0.00726635	0.00754498	0
Orchard	0	0	0.0518896	0.0577937	0.0235662	Orchard	0	0	0.0121684	0.02097	0.0266109	Orchard	0	0	0.0135447	0.0349605	0.0242318	Orchard	0	0	0.0200451	0.0502031	0.00587803
Forest	0	0	0.157053	0.626795	0.757169	Forest	0	0	0.278048	0.529998	0.722944	Forest	0	0	0.309066	0.626239	0.720458	Forest	0	0	0.269857	0.578352	0.772331
Unused land	0.0211125	0.158788	0.00761048	0	0	Unused land	0.0204393	0.0661698	0.0424678	0	0	Unused land	0.0354746	0.0574823	0.00692627	0	0	Unused land	0.0149756	0.0496418	0.0874468	0	0
Paddy	0	0.00557576	0.103866	0.262086	0.0575148	Paddy	0	0.00259711	0.252129	0.208728	0.0621218	Paddy	0	0.000730989	0.138064	0.0800103	0.033409	Paddy	0	0	0.0365823	0.0224898	0.00818726
Grass	0	0	0.00319986	0.0392616	0.152933	Grass	0	0	0.0635191	0.156506	0.165183	Grass	0	0	0.101278	0.240618	0.202619	Grass	0	0	0.156352	0.322838	0.212449
