# Supplementary material for: Dynamical changes of land use/land cover and their impacts on ecological quality during China’s reform periods: A case study of Quanzhou city, China
Source: PLoS One. 2022 Dec 13;17(12):e0278667. doi: 10.1371/journal.pone.0278667 (PMC9746988; doi:10.1371/journal.pone.0278667)
Supplement: S1 File — (ZIP) [file pone.0278667.s001.zip › S6 data. Relationship between RSEI and NDVI.xlsx]

## Sheet: Sheet1
RSEI	0.7934	0.7934	0.6157	0.6881	0.7931	0.7706	0.7551	0.7647	0.7269	0.7086	0.7046	0.7273	0.8038	0.8072	0.7576	0.7052	0.6407	0.6711	0.7585	0.8224	0.8041	0.7884	0.7814	0.6896	0.6782	0.7926	0.8121	0.8721	0.8552	0.8261	0.8019	0.7965	0.8049	0.8271	0.8242	0.842	0.864	0.8561	0.8343	0.827	0.8396	0.8693	0.8678	0.8745	0.8757	0.8564	0.8038	0.7772	0.776
NDVI	0.7703	0.7583	0.5582	0.6551	0.8027	0.7629	0.7033	0.6896	0.6735	0.6139	0.6243	0.6664	0.7345	0.7551	0.6986	0.6034	0.5215	0.563	0.685	0.7798	0.7558	0.7198	0.6986	0.6122	0.6103	0.7632	0.7967	0.8849	0.882	0.8614	0.8283	0.8236	0.8317	0.8151	0.7909	0.8183	0.84	0.8317	0.8151	0.8303	0.8462	0.8739	0.8539	0.864	0.8595	0.8606	0.8236	0.8104	0.8056
[truncated: 187 more columns]
