# Supplementary material for: Dynamical changes of land use/land cover and their impacts on ecological quality during China’s reform periods: A case study of Quanzhou city, China
Source: PLoS One. 2022 Dec 13;17(12):e0278667. doi: 10.1371/journal.pone.0278667 (PMC9746988; doi:10.1371/journal.pone.0278667)
Supplement: S1 File — (ZIP) [file pone.0278667.s001.zip › S7 data. Relationship between built-up land expansion intensity and ecological quality change.xlsx]

## Sheet: Sheet1
ΔRSEI	0.1534	-0.5282	-0.5325	-0.5229	-0.5746	-0.6286	-0.6674	-0.3971	-0.357	-0.3863	-0.3924	-0.4611	-0.475	-0.4962	-0.4949	-0.5887	-0.5909	-0.4733	-0.5625	-0.0497	0.0942	0.1197	0.1645	0.1819	0.1741	0.155	0.1044	0.1473	0.1603	0.1427	0.0878	-0.5067	-0.505	-0.5149	-0.4978	-0.5311	-0.5344	-0.4927	-0.4781	-0.4647	-0.4578	-0.419	-0.3986	-0.4544	-0.4923	-0.5207	-0.5226	-0.5631	-0.5514
Built-up land expansion intensity	-0.77991	3.158	3.214	3.256	3.339	3.401	3.419	2.85	2.16	2.78	2.158	3.259	2.986	3.126	2.968	3.321	3.255	2.998	3.176	0.987	-0.125	-0.005	-0.125	-0.029	0.046	-1.25	-0.658	-0.553	-0.695	-0.967	-0.458	3.283	3.221	2.589	3.441	3.258	2.986	3.021	3.15	3.358	2.986	2.451	2.369	3.354	3.127	3.412	2.993	3.128	3.857
[truncated: 190 more columns]
